# Supplementary material for: Correction: Preventive effects of folic acid on Zika virus-associated poor pregnancy outcomes in immunocompromised mice
Source: PLoS Pathog. 2026 Jun 26;22(6):e1014363. doi: 10.1371/journal.ppat.1014363 (PMC13308848; doi:10.1371/journal.ppat.1014363)
Supplement: S1 File — (ZIP) [file ppat.1014363.s001.zip]

Archive with 32 entries (32 files):
- To sent/Thumbs.db
- To sent/Fig S1F_Virus titer.xlsx
- To sent/Fig 2C and 2D_Western blot.pdf
- To sent/Fig 2F_Western blot.pdf
- To sent/Fig 2E_Immunofluorescence image.pdf
- To sent/Fig S1C_Virus titer.xlsx
- To sent/Fig 2G_Virus titer.xlsx
- To sent/Fig 5E_Survived and stillbirth pups.xlsx
- To sent/Fig 5D_Labyrinth area.xlsx
- To sent/Fig 7-Corrected.tif
- To sent/Fig S4H-Correction.pdf
- To sent/Fig 5B_Maternal serum FA level.xls
- To sent/Fig S4B_Representative morphology of fetal resorption.pdf
- To sent/Fig 7C_Western blot.pdf
- To sent/Fig S4C and S4D_Western blot.pdf
- To sent/Fig 5F_Pups body weight.xlsx
- To sent/Fig 7D_Western blot.pdf
- To sent/Fig S1E_Western blot.pdf
- To sent/Fig S1B_Western blot.pdf
- To sent/Fig 7B-Correction.pdf
- To sent/Fig S4H_Western blot.pdf
- To sent/Fig S4F and S4G_Representative morphology of surviving pups.pdf
- To sent/Fig 2B_Western blot.pdf
- To sent/Fig S4-Corrected.tif
- To sent/Fig S4A_Western blot.pdf
- To sent/Fig 5C_Histological image of placentae.pdf
- To sent/Fig S1D_Immunofluorescence image.pdf
- To sent/Fig S1A_Immunofluorescence image.pdf
- To sent/Fig S4E_Histological image of placentae.pdf
- To sent/Fig 2A_Confocal image.pdf
- To sent/Fig 7A_Immunofluorescence image.pdf
- To sent/Fig 7B_Immunofluorescence image.pdf
