# Supplementary material for: Correction: Preventive effects of folic acid on Zika virus-associated poor pregnancy outcomes in immunocompromised mice
Source: PLoS Pathog. 2026 Jun 26;22(6):e1014363. doi: 10.1371/journal.ppat.1014363 (PMC13308848; doi:10.1371/journal.ppat.1014363)
Supplement: S1 File — (ZIP) [file ppat.1014363.s001.zip › To sent/Fig S1F_Virus titer.xlsx]

## Sheet: Sheet1
ZIKV MOI: 0.1		Plaque A	Plaque B	plaque C		Titer A	Titer B	Titer C	Mean	SD	LOG10	Titer A	Titer B	Titer C	Mean
JEG-3	DMSO	12	15	13	Solvent	600000	750000	650000	666667	182442	DMSO	5.77815	5.87506	5.81291	5.82391
Folic acid (-2-24 hpi)	1.56	11	12	15	1.56	550000	600000	750000	633333	139439	1.56	5.74036	5.77815	5.87506	5.80163
	3.125	14	8	15	3.125	700000	400000	750000	616667	401429	3.125	5.8451	5.60206	5.87506	5.79005
	6.25	9	10	14	6.25	450000	500000	700000	550000	167643	6.25	5.65321	5.69897	5.8451	5.74036
