# Supplementary material for: Correction: Preventive effects of folic acid on Zika virus-associated poor pregnancy outcomes in immunocompromised mice
Source: PLoS Pathog. 2026 Jun 26;22(6):e1014363. doi: 10.1371/journal.ppat.1014363 (PMC13308848; doi:10.1371/journal.ppat.1014363)
Supplement: S1 File — (ZIP) [file ppat.1014363.s001.zip › To sent/Fig S1C_Virus titer.xlsx]

## Sheet: Sheet1
Cells	FA			Plaque 1	Plaque 2	Plaque 3		Titer 1	Titer 2	Titer 3	Mean	LOG10	Titer 1	Titer 2	Titer 3	Mean
Huvec	Hpi -2-24		DMSO	5	4	8	Solvent	250000	200000	400000	283333	DMSO	5.39794	5.30103	5.60206	5.4523
			6.25	5	5	7	6.25	250000	250000	350000	283333	6.25	5.39794	5.39794	5.54407	5.4523
			3.125	10	7	5	3.125	500000	350000	250000	366667	3.125	5.69897	5.54407	5.39794	5.56427
			1.56	7	9	3	1.56	350000	450000	150000	316667	1.56	5.54407	5.65321	5.17609	5.5006
