# Supplementary material for: Correction: Preventive effects of folic acid on Zika virus-associated poor pregnancy outcomes in immunocompromised mice
Source: PLoS Pathog. 2026 Jun 26;22(6):e1014363. doi: 10.1371/journal.ppat.1014363 (PMC13308848; doi:10.1371/journal.ppat.1014363)
Supplement: S1 File — (ZIP) [file ppat.1014363.s001.zip › To sent/Fig 2G_Virus titer.xlsx]

## Sheet: Sheet1
Cells	FA			Plaque 1	Plaque 2	Plaque 3			Titer 1	Titer 2	Titer 3	Mean
Huvec	Hpi -16-24	shLacZ	Solvent	41	50	46		Solvent	205000	250000	230000	228333
			FA	17	13	16		FA	85000	65000	80000	76666.7
		shAMPK-α	Solvent	45	53	38		Solvent	225000	265000	190000	226667
			FA	48	31	25		FA	240000	155000	125000	173333
		shFRα	Solvent	37	40	37		Solvent	185000	200000	185000	190000
			FA	34	38	30		FA	170000	190000	150000	170000
													shLacZ		shAMPK-α		shFRα
													1	2	3	4	5	6
	Titer 1	Titer 2	Titer 3	Mean		Solvent	FA	Solvent	FA	Solvent	FA		Solvent	FA	Solvent	FA	Solvent	FA
												LOG10
Solvent	205000	250000	230000	228333	Titer 1	205000	85000	225000	240000	185000	170000	Titer 1	5.31175	4.92942	5.35218	5.38021	5.26717	5.23045
FA	85000	65000	80000	76666.7	Titer 2	250000	65000	265000	155000	200000	190000	Titer 2	5.39794	4.81291	5.42325	5.19033	5.30103	5.27875
Solvent	225000	265000	190000	226667	Titer 3	230000	80000	190000	105000	185000	150000	Titer 3	5.36173	4.90309	5.27875	5.02119	5.26717	5.17609
FA	240000	155000	125000	173333								Mean	5.35714	4.88181	5.35139	5.19724	5.27846	5.22843
Solvent	185000	200000	185000	190000
FA	170000	190000	150000	170000
