# Supplementary material for: Correction: Preventive effects of folic acid on Zika virus-associated poor pregnancy outcomes in immunocompromised mice
Source: PLoS Pathog. 2026 Jun 26;22(6):e1014363. doi: 10.1371/journal.ppat.1014363 (PMC13308848; doi:10.1371/journal.ppat.1014363)
Supplement: S1 File — (ZIP) [file ppat.1014363.s001.zip › To sent/Fig 5E_Survived and stillbirth pups.xlsx]

## Sheet: Sheet1
Number	WT B6			ZIKV		ZIKV		ZIKV		Percentage (%)			ZIKV		ZIKV		ZIKV
	N	mock		PBS		FA-S		FA-H			mock		PBS		FA-S		FA-H
		N Fetus	N stillbirth	N Fetus	N stillbirth	N Fetus	N stillbirth	N Fetus	N stillbirth		Survived pup	Stillbirth	Survived pup	Stillbirth	Survived pup	Stillbirth	Survived pup	Stillbirth
	1	5	0	7	3	5	0	7	0		100	0	57.1429	42.8571	100	0	100	0
	2	4	0	7	4	9	2	9	2		100	0	42.8571	57.1429	77.7778	22.2222	77.7778	22.2222
	3	8	0	4	2	4	0	4	0		100	0	50	50	100	0	100	0
	4	4	0	7	2	2	0	9	1		100	0	71.4286	28.5714	100	0	88.8889	11.1111
	5	4	0	6	4	8	2	4	0		100	0	33.3333	66.6667	75	25	100	0
	6	7	0	9	4	4	0	5	1		100	0	55.5556	44.4444	100	0	80	20
	Mean										100	0	51.7196	48.2804	92.1296	7.87037	91.1111	8.88889
		Survived	Stillbirth
Mock	Mock	100	0
PBS	PBS	51.7196	48.2804
FA-S	Standard	92.1296	7.87037
FA-H	High	91.1111	8.88889
