# Supplementary material for: Correction: Preventive effects of folic acid on Zika virus-associated poor pregnancy outcomes in immunocompromised mice
Source: PLoS Pathog. 2026 Jun 26;22(6):e1014363. doi: 10.1371/journal.ppat.1014363 (PMC13308848; doi:10.1371/journal.ppat.1014363)
Supplement: S1 File — (ZIP) [file ppat.1014363.s001.zip › To sent/Fig 5D_Labyrinth area.xlsx]

## Sheet: Measurement
	Mock	PBS	FA-S	FA-H
1	3.24	1.49	3.04	3.34
2	3.1	1.3	3.36	3.52
3	3.21	2.61	3.58	3.48
4	3.34	1.61	3.24	3.44
5	3.58	1.42	3.41	3.71
6	3.41	1.53	2.87	3.52
7	3.5	1.7	2.94	3.48
8	3.49	2.12	3.43	3.57
9	3.61	2.31	3.46	3.38
10	3.37	2.44	2.78	3.43
11	3.62	2.83	3.14	3.26
12	3.33	1.22	3.15	3.45
13	3.51	1.62	3.32	3.41
14	3.48	1.78	3.49	3.31
15	3.39		3.12	3.5
16	3.51		3.31	3.49
17	3.44		2.68
Mean	3.41941	1.85571	3.19529	3.45562
