# Supplementary material for: Correction: Preventive effects of folic acid on Zika virus-associated poor pregnancy outcomes in immunocompromised mice
Source: PLoS Pathog. 2026 Jun 26;22(6):e1014363. doi: 10.1371/journal.ppat.1014363 (PMC13308848; doi:10.1371/journal.ppat.1014363)
Supplement: S1 File — (ZIP) [file ppat.1014363.s001.zip › To sent/Fig 5F_Pups body weight.xlsx]

## Sheet: Measurement
Week	4				5				6				7
	Mock	PBS	FA-S	FA-H	Mock	PBS	FA-S	FA-H	Mock	PBS	FA-S	FA-H	Mock	PBS	FA-S	FA-H
	1	2	3	4	5	6	7	8	9	10	11	12	13	14	15	16
1	17.94	13.14	20.84	19.02	22.24	15.04	23.12	21.9	24.08	17.26	23.3	22.72	25.38	18.8	25.02	24.72
2	18.34	12.82	18.1	18.74	23	16.9	19.98	19.42	24.65	16.28	20.2	19.86	24.86	18.32	20.76	20.58
3	16.18	13.16	16.54	17.08	21.46	16.5	18.6	18.56	24.33	17.48	18.56	18.72	24.52	18.42	18.2	18.8
4	15.78	12.74	15.96	20.44	20	16.3	17.6	21.72	22.18	15.42	18.52	22.3	22.2	16.16	18.46	24.52
5	15.2	12.58	16.01	17.42	19.72	16.88	20.46	21.98	21	18.4	23.58	22.44	21.18	19.8	25.42	23.55
6	21.08	12.3	15.81	18.32	22.01	15.06	18.24	22.62	23.14	17.24	19.7	24.24	24.14	18.16	21.05	25.82
7	18.32	11.74	15.04	15.98	22.62	16.24	17.96	21.78	23.2	17.76	18.38	22.02	25.46	18.51	24.15	23.88
8	19.46	13.12	17.8	15.64	21.25	15.88	21.48	18.88	20.96	17.9	23.18	19.7	22.24	18.24	21.05	21.05
9	19.3	12.9	17.02	19.17	22.51	15.46	21.04	20.29	22.8	16.16	22.68	21.52	25.4	16.94	23.55	22.78
10	20.88	18.78	18.3	18.91	22.01	22.56	19.55	20.22	22.6	23.84	20.85	22.19	23.87	24.84	22.15	25.02
11	19	14.68	17.88	15.88	20.19	16.68	19.08	17.91	23	17.86	20.59	20.11	24.02	18.71	21.05	23.51
12	19.54	13.48	17.52	18.44	20.45	16.16	20.22	19.88	22.51	17.6	21.68	21.78	23.97	18.56	23.22	24
13	15.78	15.54	18	16.43	17.41	17.26	21.33	18.55	22.16	18.66	22.41	21.44	23.16	19.81	23.46	23.84
14	16.28	12.44	16.57	18.88	18.56	14.18	19.85	20.11	18.18	15.8	19.91	22.61	20	16.82	21.05	25.03
15	16.44	14.2	16.33	16.87	18.4	15.33	19.05	19.22	19.56	16.02	20.2	22.16	20.25	17.84	21.32	24.62
16	16.8	12.03	15.81	16.1	22.12	13.55	17.82	17.18	19.16	14.58	18.89	18.56	20.18	16.52	20.15	20.01
17	17.67	17.22	17.67	20.12	21.33	19.65	21	22.15	18	21.02	23.02	23.1	20.89	22.58	24.28	24.02
18	16		18.44	17.04	21.02		19.44	18.1	18.26		20.84	19.89	20.93		23.01	21.34
19	19.7		16.9	18.89	20.33		18.4	20.82	17.4		21.27	22.25	19.89		23.37	24.64
20	15.88		18.4	16.56	20.23		19.24	18.06	21.43		20.81	20.01	23.02		22.25	21.67
21	17.52		17.25	19.99	20.88		18.91	21.97	22.4		19.18	23.11	23.91		21.09	24.64
22	19.31		15.73	16.26	22.33		17.9	17.42	24.12		19.72	19.88	25.26		21.05	21.34
23	19.88		17.8	18.78	21.58		20.14	20.1	23.02		23.16	22.56	25.22		25	24.02
24	20.04		18.19	16.23	21.89		19.99	17.4	22.81		20.05	18.87	24.92		22.12	20.01
25	18.02		16.22	20.02	20.13		18.86	21.02	21.11		19.68	22.14	23.09		21.05	23.52
26	16.86		17.23	20.1	20.99		20	21.42	21.97		21.88	23	24.22		22.48	24.36
27	17.84		17.89	18.99	19.24		21.41	20.52	20.66		24.02	22.51	23.3		25.44	24.85
28			19.01	19.23			20.22	21.01			22.05	23.75			25.89	25.92
29			17.22	18.44			18.99	19.81			21.51	21.42			24.45	22.87
30			18.2	18.73			19.49	20.11			21.88	21.89			25.12	23.81
31			17.55				18.89				20.55				23.46
Mean	17.9644	13.6982	17.33	18.09	20.8852	16.4488	19.6213	20.0043	21.6552	17.6047	21.0403	21.5583	23.1659	18.7665	22.5845	23.2913
