# Supplementary material for: Correction: Preventive effects of folic acid on Zika virus-associated poor pregnancy outcomes in immunocompromised mice
Source: PLoS Pathog. 2026 Jun 26;22(6):e1014363. doi: 10.1371/journal.ppat.1014363 (PMC13308848; doi:10.1371/journal.ppat.1014363)
Supplement: S2 File — (ZIP) [file ppat.1014363.s002.zip]

Archive with 19 entries (19 files):
- Fig 1C_Virus titer.xlsx
- Fig S7A and S7B_Maternal serum CRP.xls
- Fig S6D_Relative ZIKV RNA in C57BL6 fetal brain.xlsx
- Fig S6C_Relative ZIKA RNA in AGB6 fetal brain.xlsx
- Fig S6B_Relative ZIKV RNA in C57BL6 placenta.xlsx
- Fig S6A_Relative ZIKA RNA in AGB6 placenta.xlsx
- Fig S5D_Virus titer.xlsx
- Fig S5C_Surviving mice percentage.xlsx
- Fig S5B_Virus titer.xlsx
- Fig S5A_Virus titer.xlsx
- Fig S3B_Solute flux assay.xls
- Fig S2A and S2B_Interferon-alpha.xlsx
- Fig 4F_CRL of developing embryo.xlsx
- Fig 4D_Developing and resorbed embryo percentage.xlsx
- Fig 4B_Maternal serum FA level.xls
- Fig 3G_Virus titer.xlsx
- Fig 3C_Solute flux assay.xls
- Fig 3A_ROS level.xls
- Fig 1F_Virus titer.xlsx
