# Supplementary material for: Correction: Preventive effects of folic acid on Zika virus-associated poor pregnancy outcomes in immunocompromised mice
Source: PLoS Pathog. 2026 Jun 26;22(6):e1014363. doi: 10.1371/journal.ppat.1014363 (PMC13308848; doi:10.1371/journal.ppat.1014363)
Supplement: S2 File — (ZIP) [file ppat.1014363.s002.zip › Fig 1C_Virus titer.xlsx]

## Sheet: Sheet1
Cells	FA			Plaque 1	Plaque 2	Plaque 3		Titer 1	Titer 2	Titer 3	Mean			Titer 1	Titer 2	Titer 3	Mean		DMSO	6.25	3.125	1.56
HUVECs	HPI -16-24		DMSO	20	19	21	DMSO	100000	95000	105000	100000		DMSO	5	4.97772	5.02119	5		5	4.54407	4.69897	4.77815
			6.25	7	8	6	6.25	35000	40000	30000	35000		6.25	4.54407	4.60206	4.47712	4.54407		4.97772	4.60206	4.54407	4.54407
			3.125	10	7	5	3.125	50000	35000	25000	36666.7		3.125	4.69897	4.54407	4.39794	4.56427		5.02119	4.47712	4.39794	4.69897
			1.56	12	7	10	1.56	60000	35000	50000	48333.3		1.56	4.77815	4.54407	4.69897	4.68425		5	4.54407	4.56427	4.68425
