# Supplementary material for: Correction: Preventive effects of folic acid on Zika virus-associated poor pregnancy outcomes in immunocompromised mice
Source: PLoS Pathog. 2026 Jun 26;22(6):e1014363. doi: 10.1371/journal.ppat.1014363 (PMC13308848; doi:10.1371/journal.ppat.1014363)
Supplement: S2 File — (ZIP) [file ppat.1014363.s002.zip › Fig S7A and S7B_Maternal serum CRP.xls]

## Sheet: Sheet1
Wells	Result (ng/ml)	X10 dilution factor (ng/ml)			AGB6	Mock	ZIKV+PBS	ZIKV+FA-S	ZIKV+FA-H	WT-B6	Mock	ZIKV+PBS	ZIKV+FA-S	ZIKV+FA-H
A2	10.531	105.31			1	105.31	236.15	100.1	85.19	1	94.38	194.85	123.34	89.17
A3	8.618	86.18			2	81.94	230.85	116.79	109.02	2	77.58	151.63	115.08	95.29
A4	19.852	198.52			3	68.07	230.09	111.62	105.53	3	86.18	208.55	112.99	92.68
A5	11.162	111.62			4	76.92	202.26	142.71	98.47	4	66.12	206.64	118.73	93.67
A6	10.134	101.34			5	86.63	223.18	131.14	87.73	5	57.1	177.61	101.34	84.05
A7	8.519	85.19			6	88.98	198.52	138.93	89.99
B2	8.194	81.94			Mean	84.6417	220.175	123.548	95.9883		76.272	187.856	114.296	90.972
B3	6.612	66.12
B4	19.485	194.85
B5	14.271	142.71
B6	10.902	109.02
B7	9.268	92.68
C2	6.807	68.07
C3	5.71	57.1
C4	15.163	151.63
C5	13.114	131.14
C6	10.553	105.53
C7	9.367	93.67
D2	7.692	76.92
D3	23.615	236.15
D4	20.855	208.55
D5	13.893	138.93
D6	9.847	98.47
D7	8.405	84.05
E2	8.663	86.63
E3	23.085	230.85
E4	20.664	206.64
E5	12.334	123.34
E6	8.773	87.73
F2	8.898	88.98
F3	23.009	230.09
F4	17.761	177.61
F5	11.508	115.08
F6	8.999	89.99
G2	9.438	94.38
G3	20.226	202.26
G4	10.01	100.1
G5	11.299	112.99
G6	8.917	89.17
H2	7.758	77.58
H3	22.318	223.18
H4	11.679	116.79
H5	11.873	118.73
H6	9.529	95.29
