# Supplementary material for: Correction: Preventive effects of folic acid on Zika virus-associated poor pregnancy outcomes in immunocompromised mice
Source: PLoS Pathog. 2026 Jun 26;22(6):e1014363. doi: 10.1371/journal.ppat.1014363 (PMC13308848; doi:10.1371/journal.ppat.1014363)
Supplement: S2 File — (ZIP) [file ppat.1014363.s002.zip › Fig S6D_Relative ZIKV RNA in C57BL6 fetal brain.xlsx]

## Sheet: Sheet1
ΔCт	Mock	PBS	FA-S	FA-H	-Δ Cт	Mock	PBS	FA-S	FA-H
	2.50021	-6.88497	4.33636	2.29868		-2.50021	6.88497	-4.33636	-2.29868
	3.2358	3.6439	4.37839	-1.4591		-3.2358	-3.6439	-4.37839	1.4591
	3.25273	-7.01263	4.4468	4.94797		-3.25273	7.01263	-4.4468	-4.94797
	3.32649	4.47245	5.1423	1.81366		-3.32649	-4.47245	-5.1423	-1.81366
	3.78974	-0.723515	2.44004	2.04885		-3.78974	0.723515	-2.44004	-2.04885
	3.05434	2.96368	3.21246	0.872692		-3.05434	-2.96368	-3.21246	-0.872692
	2.34529	-3.24354	4.41859	1.05267		-2.34529	3.24354	-4.41859	-1.05267
	2.94878	-4.06313	-5.03152	0.742025		-2.94878	4.06313	5.03152	-0.742025
	2.14371	4.50942	-4.44559	4.55159		-2.14371	-4.50942	4.44559	-4.55159
	2.82578	3.47752	-2.42564	-2.845		-2.82578	-3.47752	2.42564	2.845
		3.561	3.79022	1.01618			-3.561	-3.79022	-1.01618
		-2.01625	5.06556	3.40084			2.01625	-5.06556	-3.40084
		-4.10567	3.7351	4.31592			4.10567	-3.7351	-4.31592
		-5.41807	2.94161	2.32732			5.41807	-2.94161	-2.32732
			4.5959	4.82543				-4.5959	-4.82543
					Mean	-2.94229	0.774271	-2.44004	-1.99398
