# Supplementary material for: Correction: Preventive effects of folic acid on Zika virus-associated poor pregnancy outcomes in immunocompromised mice
Source: PLoS Pathog. 2026 Jun 26;22(6):e1014363. doi: 10.1371/journal.ppat.1014363 (PMC13308848; doi:10.1371/journal.ppat.1014363)
Supplement: S2 File — (ZIP) [file ppat.1014363.s002.zip › Fig S6C_Relative ZIKA RNA in AGB6 fetal brain.xlsx]

## Sheet: Sheet1
ΔCт	Mock	PBS	FA-S	FA-H	-Δ Cт	Mock	PBS	FA-S	FA-H
	8.54527	-5.86435	-1.81102	4.04057		-8.54527	5.86435	1.81102	-4.04057
	12.0965	-6.24569	14.0447	8.04404		-12.0965	6.24569	-14.0447	-8.04404
	5.57302	-8.74625	1.71763	9.81533		-5.57302	8.74625	-1.71763	-9.81533
	1.26519	-14.1848	12.2136	10.2631		-1.26519	14.1848	-12.2136	-10.2631
	6.14426					-6.14426
	8.83337					-8.83337
					Mean	-7.07626	8.76026	-6.54123	-8.04077
