# Supplementary material for: Correction: Preventive effects of folic acid on Zika virus-associated poor pregnancy outcomes in immunocompromised mice
Source: PLoS Pathog. 2026 Jun 26;22(6):e1014363. doi: 10.1371/journal.ppat.1014363 (PMC13308848; doi:10.1371/journal.ppat.1014363)
Supplement: S2 File — (ZIP) [file ppat.1014363.s002.zip › Fig S6B_Relative ZIKV RNA in C57BL6 placenta.xlsx]

## Sheet: Sheet1
ΔCт	Mock	PBS	FA-S	FA-H	-Δ Cт	Mock	PBS	FA-S	FA-H
	-0.284094	-11.4556	1.07292	-2.20629		0.284094	11.4556	-1.07292	2.20629
	0.567963	-1.60018	-8.78072	0.380524		-0.567963	1.60018	8.78072	-0.380524
	0.574141	-11.9081	-3.43074	-0.519007		-0.574141	11.9081	3.43074	0.519007
	0.13205	2.02578	1.5751	-4.33226		-0.13205	-2.02578	-1.5751	4.33226
	0.469079	-5.99779	0.331118	-1.70667		-0.469079	5.99779	-0.331118	1.70667
	0.649579	-13.3445	-5.10678	-2.90585		-0.649579	13.3445	5.10678	2.90585
	-0.345071	-10.7149	0.4254	0.447538		0.345071	10.7149	-0.4254	-0.447538
	0.391965	-11.5939	2.34529	-1.34123		-0.391965	11.5939	-2.34529	1.34123
	0.149579	-9.11639	0.0425625	0.687246		-0.149579	9.11639	-0.0425625	-0.687246
	0.256132	-4.52929	2.94878	2.48602		-0.256132	4.52929	-2.94878	-2.48602
		-11.0336	-9.62267	0.306187			11.0336	9.62267	-0.306187
		-9.12944	2.14371	0.791254			9.12944	-2.14371	-0.791254
		-8.18647	0.783611	1.65938			8.18647	-0.783611	-1.65938
		1.85008	-2.63634	2.19051			-1.85008	2.63634	-2.19051
		-7.48103	-1.2792	0.290189			7.48103	1.2792	-0.290189
					Mean	-0.256132	7.48103	1.2792	0.251497
