# Supplementary material for: Correction: Preventive effects of folic acid on Zika virus-associated poor pregnancy outcomes in immunocompromised mice
Source: PLoS Pathog. 2026 Jun 26;22(6):e1014363. doi: 10.1371/journal.ppat.1014363 (PMC13308848; doi:10.1371/journal.ppat.1014363)
Supplement: S2 File — (ZIP) [file ppat.1014363.s002.zip › Fig S6A_Relative ZIKA RNA in AGB6 placenta.xlsx]

## Sheet: Sheet1
ΔCт	Mock	PBS	FA-S	FA-H	-Δ Cт	Mock	PBS	FA-S	FA-H
	0.379057	-16.4925	-4.44924	-12.1378		-0.379057	16.4925	4.44924	12.1378
	0.000553131	-10.9759	-4.66858	-3.1796		-0.000553131	10.9759	4.66858	3.1796
	3.5272	-9.72262	-5.93986	-3.1011		-3.5272	9.72262	5.93986	3.1011
	-0.0201206	-8.68135	-5.33631	-10.7387		0.0201206	8.68135	5.33631	10.7387
	0.401461	-13.1848	-5.16527	-4.68897		-0.401461	13.1848	5.16527	4.68897
	0.420259	-6.90153	-6.55372	-4.72486		-0.420259	6.90153	6.55372	4.72486
	-0.0519295	-7.3757	-8.24759	-3.31791		0.0519295	7.3757	8.24759	3.31791
	0.882729	-9.49985	-4.43117	-10.6035		-0.882729	9.49985	4.43117	10.6035
	1.52695	-8.48838	-10.9298	-1.12613		-1.52695	8.48838	10.9298	1.12613
	0.339115		-5.96906	-3.69228		-0.339115		5.96906	3.69228
			-3.02344	-5.53109				3.02344	5.53109
			-4.62834	-3.31777				4.62834	3.31777
			-1.99761	-7.02595				1.99761	7.02595
			-5.32951	-3.64292				5.32951	3.64292
			-12.6209	-6.0449				12.6209	6.0449
					Mean	-0.740527	10.147	5.95269	5.5249
