# Supplementary material for: Correction: Preventive effects of folic acid on Zika virus-associated poor pregnancy outcomes in immunocompromised mice
Source: PLoS Pathog. 2026 Jun 26;22(6):e1014363. doi: 10.1371/journal.ppat.1014363 (PMC13308848; doi:10.1371/journal.ppat.1014363)
Supplement: S2 File — (ZIP) [file ppat.1014363.s002.zip › Fig S5D_Virus titer.xlsx]

## Sheet: Sheet1
3-dpi (100 PFU/FP)
Mice	Treatment	Plaque 1	Plaque 2	Plaque 3	Plaque 4	Plaque 5		Titer 1	Titer 2	Titer 3	Titer 4	Titer 5	Mean			Titer 1	Titer 2	Titer 3	Titer 4	Titer 5	Mean
AGB6	PBS	7	8	11	19	6	PBS	3500	4000	5500	950	3000	3390		PBS	3.54407	3.60206	3.74036	2.97772	3.47712	3.5302
	FA-S	6	5	6	8	10	FA-S	3000	2500	3000	4000	5000	3500		FA-S	3.47712	3.39794	3.47712	3.60206	3.69897	3.54407
	FA-H	10	9	7	4	4	FA-H	5000	4500	3500	2000	2000	3400		FA-H	3.69897	3.65321	3.54407	3.30103	3.30103	3.53148
