# Supplementary material for: Correction: Preventive effects of folic acid on Zika virus-associated poor pregnancy outcomes in immunocompromised mice
Source: PLoS Pathog. 2026 Jun 26;22(6):e1014363. doi: 10.1371/journal.ppat.1014363 (PMC13308848; doi:10.1371/journal.ppat.1014363)
Supplement: S2 File — (ZIP) [file ppat.1014363.s002.zip › Fig S5B_Virus titer.xlsx]

## Sheet: Sheet1
2-dpi (10^6/ IV)	Treatment	Plaque 1	Plaque 2	Plaque 3	Plaque 4	Plaque 5	Plaque 6		Titer 1	Titer 2	Titer 3	Titer 4	Titer 5	Titer 6	Mean			Titer 1	Titer 2	Titer 3	Titer 4	Titer 5	Titer 6	Mean		Titer 1	Titer 2	Titer 3	Titer 4	Titer 5	Titer 6	Mean
WT-B6	PBS	4	11	5	8	5	4		200	550	250	400	250	200	308.333		PBS	200	550	250	400	250	200	308.333	PBS	2.30103	2.74036	2.39794	2.60206	2.39794	2.30103	2.48902
	FA-S	4	9	5	6	2	7		200	450	250	300	100	350	275		FA-S	200	450	250	300	100	350	275	FA-S	2.30103	2.65321	2.39794	2.47712	2	2.54407	2.43933
	FA-H	6	5	7	2	5	5		300	250	350	100	250	250	250		FA-H	300	250	350	100	250	250	250	FA-H	2.47712	2.39794	2.54407	2	2.39794	2.39794	2.39794
