# Supplementary material for: Correction: Preventive effects of folic acid on Zika virus-associated poor pregnancy outcomes in immunocompromised mice
Source: PLoS Pathog. 2026 Jun 26;22(6):e1014363. doi: 10.1371/journal.ppat.1014363 (PMC13308848; doi:10.1371/journal.ppat.1014363)
Supplement: S2 File — (ZIP) [file ppat.1014363.s002.zip › Fig S5A_Virus titer.xlsx]

## Sheet: Sheet1
3-dpi (100 PFU/FP)
Mice	Treatment	Plaque 1	Plaque 2	Plaque 3	Plaque 4	Plaque 5	Plaque 6		Titer 1	Titer 2	Titer 3	Titer 4	Titer 5	Titer 6		Mean			Titer 1	Titer 2	Titer 3	Titer 4	Titer 5	Titer 6	Mean		Titer 1	Titer 2	Titer 3	Titer 4	Titer 5	Titer 6	Mean
AGB6	PBS	26	20	9	7	6	22		1300	1000	4500	3500	3000	1100		2400		PBS	1300	1000	4500	3500	3000	1100	2400	PBS	3.11394	3	3.65321	3.54407	3.47712	3.04139	3.38021
	FA-S	3	6	11	9	6	7		1500	3000	5500	4500	3000	3500		3500		FA-S	1500	3000	5500	4500	3000	3500	3500	FA-S	3.17609	3.47712	3.74036	3.65321	3.47712	3.54407	3.54407
	FA-H	6	23	8	7	3	10		3000	1150	4000	3500	1500	5000		3025		FA-H	3000	1150	4000	3500	1500	5000	3025	FA-H	3.47712	3.0607	3.60206	3.54407	3.17609	3.69897	3.48073
