# Supplementary material for: Correction: Preventive effects of folic acid on Zika virus-associated poor pregnancy outcomes in immunocompromised mice
Source: PLoS Pathog. 2026 Jun 26;22(6):e1014363. doi: 10.1371/journal.ppat.1014363 (PMC13308848; doi:10.1371/journal.ppat.1014363)
Supplement: S2 File — (ZIP) [file ppat.1014363.s002.zip › Fig S3B_Solute flux assay.xls]

## Sheet: Sheet1
40 mins				Mock	UV-inactivated ZIKV	DENV	DENV	JEV	JEV
		450/500 nm			0.1	0.1	1	0.1	1
		12 sens	1	299.354	205.544	176.519	469.455	546.21	962.531
			2	323.316	420.121	370.912	275.803	575.372	1140.16
			3	402.194	493.342	365.171	433.649	698.202	1094.04
			Mean	341.621	373.002	304.201	392.969	606.595	1065.58
			SD	53.8083	149.573	110.613	103.036	80.6631	92.1712
