# Supplementary material for: Correction: Preventive effects of folic acid on Zika virus-associated poor pregnancy outcomes in immunocompromised mice
Source: PLoS Pathog. 2026 Jun 26;22(6):e1014363. doi: 10.1371/journal.ppat.1014363 (PMC13308848; doi:10.1371/journal.ppat.1014363)
Supplement: S2 File — (ZIP) [file ppat.1014363.s002.zip › Fig S2A and S2B_Interferon-alpha.xlsx]

## Sheet: Sheet1
IFN-α	pg/ml
HUVECs	450nm
		DMSO	1.56	3.125	6.25		Mock
	1	29.44	39.04	36.26	61.46		14.72
	2	19.24	35.48	41.78	44.36		17.42
	3	31.3	43.96	44.32	50.34		18.57
	Mean	26.66	39.4933	40.7867	58.72		16.9033
JEG-3
		DMSO	1.56	3.125	6.25		Mock
	1	28.62	32.56	35.06	38.08		14.31
	2	33.38	31.3	29.64	32.96		22.48
	3	33.8	29.24	34.84	33.18		16.69
	Mean	31.9333	31.0333	33.18	34.74		17.8267
