# Supplementary material for: Correction: Preventive effects of folic acid on Zika virus-associated poor pregnancy outcomes in immunocompromised mice
Source: PLoS Pathog. 2026 Jun 26;22(6):e1014363. doi: 10.1371/journal.ppat.1014363 (PMC13308848; doi:10.1371/journal.ppat.1014363)
Supplement: S2 File — (ZIP) [file ppat.1014363.s002.zip › Fig 4F_CRL of developing embryo.xlsx]

## Sheet: Sheet1
CRL of developing embryo AGB6 (µm)													Group	L	S	L	S	L	S	L	S	L	S	L	S	Mean
	Mock	ZIKV+PBS	ZIKV+FA S	ZIKV+FA H									Mock	11531.5	10891.9	11855.9	10982	11657.7	10180.2	11720.7	10810.8	12063.1	11270.3	11012	10861.9	11236.5
Largest	11531.5	6360.36	10225.2	10351.4								ZIKV	PBS	6360.36	5774.77	6072.07	4360.36	5234.23	3036.04	5486.86	4063.06	6319.32	3610.61	5338.34	3291.29	4912.28
Smallest	10891.9	5774.77	8972.97	9702.7								ZIKV	FA-S	10225.2	8972.97	10261.3	9009.01	9261.26	8558.56	11722.7	10121.1	10873.9	8902.9	10279.3	9180.18	9780.7
Largest	11855.9	6072.07	10261.3	9762.76								ZIKV	FA-H	10351.4	9702.7	9762.76	9594.59	10009	9135.14	11450	8966.67	10489.5	9792.79	12558.3	9541.67	10112.9
Smallest	10982	4360.36	9009.01	9594.59
Largest	11657.7	5234.23	9261.26	10009
Smallest	10180.2	3036.04	8558.56	9135.14
Largest	11720.7	5486.86	11722.7	11450
Smallest	10810.8	4063.06	10121.1	8966.67
Largest	12063.1	6319.32	10873.9	10489.5
Smallest	11270.3	3610.61	8902.9	9792.79
Largest	11012	5338.34	10279.3	12558.3
Smallest	10861.9	3291.29	9180.18	9541.67
Mean	11236.5	4912.28	9780.7	10112.9
