# Supplementary material for: Correction: Preventive effects of folic acid on Zika virus-associated poor pregnancy outcomes in immunocompromised mice
Source: PLoS Pathog. 2026 Jun 26;22(6):e1014363. doi: 10.1371/journal.ppat.1014363 (PMC13308848; doi:10.1371/journal.ppat.1014363)
Supplement: S2 File — (ZIP) [file ppat.1014363.s002.zip › Fig 4D_Developing and resorbed embryo percentage.xlsx]

## Sheet: Sheet1
AGB6 E15.5				ZIKV		ZIKV		ZIKV		(%)			ZIKV		ZIKV		ZIKV
	N	Mock		PBS		FA-S		FA-H			Mock		PBS		FA-S		FA-H
		N Fetus	N resorbed fetus	N Fetus	N resorbed fetus	N Fetus	N resorbed fetus	N Fetus	N resorbed fetus		Developing	Resorbed	Developing	Resorbed	Developing	Resorbed	Developing	Resorbed
	1	4	0	6	3	6	0	6	0		100	0	50	50	100	0	100	0
	2	9	0	9	6	5	0	7	0		100	0	33.3333	66.6667	100	0	100	0
	3	5	0	8	6	2	0	8	0		100	0	25	75	100	0	100	0
	4	8	0	6	4	9	3	4	0		100	0	33.3333	66.6667	66.6667	33.3333	100	0
	5	8	0	8	4	4	0	6	0		100	0	50	50	100	0	100	0
	6	6	1	7	5	2	0	6	0		83.3333	16.6667	28.5714	71.4286	100	0	100	0
	Mean										97.2222	2.77778	36.7063	63.2937	94.4444	5.55556	100	0
	SD										6.2113	6.2113	9.82694	9.82694	12.4226	12.4226	0	0
		Developing	Resorbed
Mock	Mock	97.2222	2.77778
ZIKV	PBS	36.7063	63.2937
FA dose	FA-S	94.4444	5.55556
	FA-H	100	0
