# Supplementary material for: Correction: Preventive effects of folic acid on Zika virus-associated poor pregnancy outcomes in immunocompromised mice
Source: PLoS Pathog. 2026 Jun 26;22(6):e1014363. doi: 10.1371/journal.ppat.1014363 (PMC13308848; doi:10.1371/journal.ppat.1014363)
Supplement: S2 File — (ZIP) [file ppat.1014363.s002.zip › Fig 4B_Maternal serum FA level.xls]

## Sheet: Sheet1
	OD 450nm		Temperature(。)	1	2	3	4	5	6	7		AGB6 mice	Mock+PBS	ZIKV+PBS	ZIKV+FA-S	ZIKV+FA-H		WT-B6 mice	Mock+PBS	ZIKV+PBS	ZIKV+FA-S	ZIKV+FA-H
			26.3	0.2668	0.4936	0.8048	0.2986	0.4731	0.6322	0.3241		1	31.888	3.558	43.098	58.658			33.938	16.978	37.028	46.258
				0.3777	0.628	0.7842	0.3169	0.5081	0.5709	0.2989		2	18.448	27.098	42.118	52.038			30.438	22.338	38.578	48.838
				0.5874	0.5598	0.6807	0.2259	0.5622	0.4422	0.3677		3	25.268	0.768	45.188	47.508			25.028	16.368	48.878	51.358
				0.7353	0.4748	0.7136	0.2921	0.5062	0.4267	0.4429		4	33.768	2.828	38.588	51.358			30.628	18.028	47.618	44.478
				0.9489	0.4565	0.3815	0.3374	0.6032	0.3237			5	35.598	13.178	51.388	47.138			20.928	24.158	52.008	36.958
				1.5843	0.5398	0.3913	0.2989	0.6427	0.3363			6	27.268	9.888	49.558	43.058
				2.0176	0.7769	0.3606	0.3411	0.5891	0.2924			Mean	28.7063	9.553	44.9897	49.9597			28.192	19.574	44.822	45.578
				5.1021	0.5415	0.4266	0.3819	0.6488	0.3499
X=((Y-0.81248))/-0.01)
ng/ml	Wells	Result
	A2	31.888
	A3	0.768
	A4	51.388
	A5	33.938
	A6	18.028
	A7	48.838
	B2	18.448
	B3	2.828
	B4	49.558
	B5	30.438
	B6	24.158
	B7	51.358
	C2	25.268
	C3	13.178
	C4	58.658
	C5	25.028
	C6	37.028
	C7	44.478
	D2	33.768
	D3	9.888
	D4	52.038
	D5	30.628
	D6	38.578
	D7	36.958
	E2	35.598
	E3	43.098
	E4	47.508
	E5	20.928
	E6	48.878
	F2	27.268
	F3	42.118
	F4	51.358
	F5	16.978
	F6	47.618
	G2	3.558
	G3	45.188
	G4	47.138
	G5	22.338
	G6	52.008
	H2	27.098
	H3	38.588
	H4	43.058
	H5	16.368
	H6	46.258
