# Supplementary material for: Correction: Preventive effects of folic acid on Zika virus-associated poor pregnancy outcomes in immunocompromised mice
Source: PLoS Pathog. 2026 Jun 26;22(6):e1014363. doi: 10.1371/journal.ppat.1014363 (PMC13308848; doi:10.1371/journal.ppat.1014363)
Supplement: S2 File — (ZIP) [file ppat.1014363.s002.zip › Fig 3G_Virus titer.xlsx]

## Sheet: Sheet1
HUVECs-JEG transwell				Plaque 1	Plaque 2	Plaque 3		Titer 1	Titer 2	Titer 3	Mean			Titer 1	Titer 2	Titer 3	Mean
			DMSO	5	7	4	DMSO	2500	3500	2000	2666.67		DMSO	3.39794	3.54407	3.30103	3.42597
		FA	FA	4	3	3	FA	200	150	150	166.667		FA	2.30103	2.17609	2.17609	2.22185
		FA	FRα+FOLT antibodies	22	4	3	FRα+FOLT antibodies	1100	2000	1500	1533.33		FRα+FOLT antibodies	3.04139	3.30103	3.17609	3.18564
		FA	Control IgG	10	8	4	Control IgG	500	400	200	366.667		Control IgG	2.69897	2.60206	2.30103	2.56427
