# Supplementary material for: Correction: Preventive effects of folic acid on Zika virus-associated poor pregnancy outcomes in immunocompromised mice
Source: PLoS Pathog. 2026 Jun 26;22(6):e1014363. doi: 10.1371/journal.ppat.1014363 (PMC13308848; doi:10.1371/journal.ppat.1014363)
Supplement: S2 File — (ZIP) [file ppat.1014363.s002.zip › Fig 3C_Solute flux assay.xls]

## Sheet: Sheet1
					ZIKV			20 uM		10mM
40 mins
		450/500 nm		Mock	DMSO	FA 6.25	FA 3.125	EBS	H2O2	ZIKV + NAC
		12 sens	1	186.484	1257.54	694.527	719.898	861.691	2275.39	1209.23
			2	235.094	1109.81	658.099	828.303	954.838	2235.01	830.196
			3	201.986	1317.12	417.732	661.001	686.444	2177.28	941.839
			Mean	207.855	1228.15	590.119	736.401	834.324	2229.23	993.756
			SD	24.8307	106.735	150.399	84.8631	136.274	49.3081	194.778
