# Supplementary material for: Correction: Preventive effects of folic acid on Zika virus-associated poor pregnancy outcomes in immunocompromised mice
Source: PLoS Pathog. 2026 Jun 26;22(6):e1014363. doi: 10.1371/journal.ppat.1014363 (PMC13308848; doi:10.1371/journal.ppat.1014363)
Supplement: S2 File — (ZIP) [file ppat.1014363.s002.zip › Fig 3A_ROS level.xls]

## Sheet: Sheet1
485/538		Mock	ZIKV PBS	ZIKV FA 6.25	ZIKV FA 3.125	ZIKV EBS	H2O2	ZIKV+NAC	UV-inactivated	PBS
	1	132.202	537.879	234.485	253.569	303.651	1226.34	323.651	197.503	97.35
	2	159.335	450.202	205.849	280.628	264.628	1295.43	277.628	171.904	97.504
	3	116.024	362.542	181.136	217.679	216.261	958.852	306.261	139.623	97.263
	Mean	135.854	450.208	207.157	250.625	261.513	1160.2	302.513	169.677	97.3723
	SD	17.8692	71.581	21.7993	25.783	35.7447	145.145	18.9748	23.6818	0.0996472
