# Supplementary material for: Correction: Preventive effects of folic acid on Zika virus-associated poor pregnancy outcomes in immunocompromised mice
Source: PLoS Pathog. 2026 Jun 26;22(6):e1014363. doi: 10.1371/journal.ppat.1014363 (PMC13308848; doi:10.1371/journal.ppat.1014363)
Supplement: S2 File — (ZIP) [file ppat.1014363.s002.zip › Fig 1F_Virus titer.xlsx]

## Sheet: Sheet1
Cells	FA			Plaque 1	Plaque 2	Plaque 3		Titer 1	Titer 2	Titer 3	Mean		Titer 1	Titer 2	Titer 3	Mean
JEG-3	HPI -16-24		DMSO	14	10	7	DMSO	700000	500000	350000	516667	DMSO	5.8451	5.69897	5.54407	5.71321
			6.25	12	13	8	6.25	600000	650000	400000	550000	6.25	5.77815	5.81291	5.60206	5.74036
			3.125	11	8	9	3.125	550000	400000	450000	466667	3.125	5.74036	5.60206	5.65321	5.66901
			1.56	12	10	8	1.56	600000	500000	400000	500000	1.56	5.77815	5.69897	5.60206	5.69897
